# Supplementary material for: Development of Complex Models to Study Co- and Polymicrobial Infections and Diseases
Source: PLoS Pathog. 2016 Sep 8;12(9):e1005858. doi: 10.1371/journal.ppat.1005858 (PMC5015861; doi:10.1371/journal.ppat.1005858)
Supplement: S1 Table — (XLSX) [file ppat.1005858.s001.xlsx]

## Sheet: Sheet1
	Title	Author/Date	Link
	Sequential dysfunction and progressive depletion of Candida albicans-specific CD4 T cell response in HIV-1 infection	Liu F, Fan X, Auclair S, Ferguson M, Sun J, Soong L, et al. (2016)	http://dx.doi.org/10.1371/journal.ppat.1005663
	MRSA Infections in HIV-Infected People Are Associated with Decreased MRSA-Specific Th1 Immunity	Citation: Utay NS, Roque A, Timmer JK, Morcock DR, DeLeage C, Somasunderam A, et al. (2016)	http://dx.doi.org/10.1371/journal.ppat.1005580
	Host and Symbiont Jointly Control Gut Microbiota during Complete Metamorphosis	Johnston PR, Rolff J (2015)	http://dx.doi.org/10.1371/journal.ppat.1005246
	Should Symbionts Be Nice or Selfish? Antiviral Effects of Wolbachia Are Costly but Reproductive Parasitism Is Not	Martinez J, Ok S, Smith S, Snoeck K, Day JP, Jiggins FM (2015)	http://dx.doi.org/10.1371/journal.ppat.1005021
	Leptomonas seymouri: Adaptations to the Dixenous Life Cycle Analyzed by Genome Sequencing, Transcriptome Profiling and Co-infection with Leishmania donovani	Kraeva N, Butenko A, Hlaváčová J, Kostygov A, Myškova J, Grybchuk D, et al. (2015)	http://dx.doi.org/10.1371/journal.ppat.1005127
	Helminth Infection and Commensal Microbiota Drive Early IL-10 Production in the Skin by CD4+ T Cells That Are Functionally Suppressive	Sanin DE, Prendergast CT, Bourke CD, Mountford AP (2015)	http://dx.doi.org/10.1371/journal.ppat.1004841
	Helminth-Induced Immune Regulation: Implications for Immune Responses to Tuberculosis	Chatterjee S, Nutman TB (2015)	http://dx.doi.org/10.1371/journal.ppat.1004582
	Chronic Filarial Infection Provides Protection against Bacterial Sepsis by Functionally Reprogramming Macrophages	Gondorf F, Berbudi A, Buerfent BC, Ajendra J, Bloemker D, Specht S, et al. (2015)	http://dx.doi.org/10.1371/journal.ppat.1004616
	Preferential Use of Central Metabolism In Vivo Reveals a Nutritional Basis for Polymicrobial Infection	Alteri CJ, Himpsl SD, Mobley HLT (2015)	http://dx.doi.org/10.1371/journal.ppat.1004601
	Chromobacterium Csp_P Reduces Malaria and Dengue Infection in Vector Mosquitoes and Has Entomopathogenic and In Vitro Anti-pathogen Activities	Ramirez JL, Short SM, Bahia AC, Saraiva RG, Dong Y, Kang S, et al. (2014)	http://dx.doi.org/10.1371/journal.ppat.1004398
	Symbionts Commonly Provide Broad Spectrum Resistance to Viruses in Insects: A Comparative Analysis of Wolbachia Strains	Martinez J, Longdon B, Bauer S, Chan Y-S, Miller WJ, Bourtzis K, et al. (2014)	http://dx.doi.org/10.1371/journal.ppat.1004369
	Helminth Infections Coincident with Active Pulmonary Tuberculosis Inhibit Mono- and Multifunctional CD4+ and CD8+ T Cell Responses in a Process Dependent on IL-10	George PJ, Anuradha R, Kumar NP, Sridhar R, Banurekha VV, Nutman TB, et al. (2014)	http://dx.doi.org/10.1371/journal.ppat.1004375
	Toxoplasma gondii Profilin Promotes Recruitment of Ly6Chi CCR2+ Inflammatory Monocytes That Can Confer Resistance to Bacterial Infection	Neal LM, Knoll LJ (2014)	http://dx.doi.org/10.1371/journal.ppat.1004203
	Malaria Parasite Infection Compromises Control of Concurrent Systemic Non-typhoidal Salmonella Infection via IL-10-Mediated Alteration of Myeloid Cell Function	Lokken KL, Mooney JP, Butler BP, Xavier MN, Chau JY, Schaltenberg N, et al. (2014)	http://dx.doi.org/10.1371/journal.ppat.1004049
	Oral Mycobiome Analysis of HIV-Infected Patients: Identification of Pichia as an Antagonist of Opportunistic Fungi	Mukherjee PK, Chandra J, Retuerto M, Sikaroodi M, Brown RE, Jurevic R, et al. (2014)	http://dx.doi.org/10.1371/journal.ppat.1003996
	Porphyromonas gingivalis and Treponema denticola Exhibit Metabolic Symbioses	Tan KH, Seers CA, Dashper SG, Mitchell HL, Pyke JS, Meuric V, et al. (2014)	http://dx.doi.org/10.1371/journal.ppat.1003955
	A Compositional Look at the Human Gastrointestinal Microbiome and Immune Activation Parameters in HIV Infected Subjects	Mutlu EA, Keshavarzian A, Losurdo J, Swanson G, Siewe B, Forsyth C, et al. (2014)	http://dx.doi.org/10.1371/journal.ppat.1003829
	Inflammation Fuels Colicin Ib-Dependent Competition of Salmonella Serovar Typhimurium and E. coli in Enterobacterial Blooms	Nedialkova LP, Denzler R, Koeppel MB, Diehl M, Ring D, Wille T, et al. (2014)	http://dx.doi.org/10.1371/journal.ppat.1003844
	A New Class of Quorum Quenching Molecules from Staphylococcus Species Affects Communication and Growth of Gram-Negative Bacteria	Chu Y-Y, Nega M, Wölfle M, Plener L, Grond S, Jung K, et al. (2013)	http://dx.doi.org/10.1371/journal.ppat.1003654
	Dietary Cholesterol Modulates Pathogen Blocking by Wolbachia	Caragata EP, Rancès E, Hedges LM, Gofton AW, Johnson KN, O'Neill SL, et al. (2013)	http://dx.doi.org/10.1371/journal.ppat.1003459
	Increase in Gut Microbiota after Immune Suppression in Baculovirus-infected Larvae	Jakubowska AK, Vogel H, Herrero S (2013)	http://dx.doi.org/10.1371/journal.ppat.1003379
	Trypanosome Infection Establishment in the Tsetse Fly Gut Is Influenced by Microbiome-Regulated Host Immune Barriers	Weiss BL, Wang J, Maltz MA, Wu Y, Aksoy S (2013)	http://dx.doi.org/10.1371/journal.ppat.1003318
	Strongyloidiasis and Infective Dermatitis Alter Human T Lymphotropic Virus-1 Clonality in vivo	Gillet NA, Cook L, Laydon DJ, Hlela C, Verdonck K, Alvarez C, et al. (2013)	http://dx.doi.org/10.1371/journal.ppat.1003263
	Kinetics of Coinfection with Influenza A Virus and Streptococcus pneumoniae	Smith AM, Adler FR, Ribeiro RM, Gutenkunst RN, McAuley JL, McCullers JA, et al. (2013)	http://dx.doi.org/10.1371/journal.ppat.1003238
	Viral and Bacterial Interactions in the Upper Respiratory Tract	Bosch AATM, Biesbroek G, Trzcinski K, Sanders EAM, Bogaert D (2013)	http://dx.doi.org/10.1371/journal.ppat.1003057
	Regulation of Mycobacterium tuberculosis-Dependent HIV-1 Transcription Reveals a New Role for NFAT5 in the Toll-Like Receptor Pathway	Ranjbar S, Jasenosky LD, Chow N, Goldfeld AE (2012)	http://dx.doi.org/10.1371/journal.ppat.1002620
	Reactive Oxygen Species Production and Brugia pahangi Survivorship in Aedes polynesiensis with Artificial Wolbachia Infection Types	Andrews ES, Crain PR, Fu Y, Howe DK, Dobson SL (2012)	http://dx.doi.org/10.1371/journal.ppat.1003075
	Therapeutic Helminth Infection of Macaques with Idiopathic Chronic Diarrhea Alters the Inflammatory Signature and Mucosal Microbiota of the Colon	Broadhurst MJ, Ardeshir A, Kanwar B, Mirpuri J, Gundra UM, Leung JM, et al. (2012)	http://dx.doi.org/10.1371/journal.ppat.1003000
	The Quorum Sensing Volatile Molecule 2-Amino Acetophenon Modulates Host Immune Responses in a Manner that Promotes Life with Unwanted Guests	Bandyopadhaya A, Kesarwani M, Que Y-A, He J, Padfield K, Tompkins R, et al. (2012)	http://dx.doi.org/10.1371/journal.ppat.1003024
	Targeted Restoration of the Intestinal Microbiota with a Simple, Defined Bacteriotherapy Resolves Relapsing Clostridium difficile Disease in Mice	Lawley TD, Clare S, Walker AW, Stares MD, Connor TR, Raisen C, et al. (2012)	http://dx.doi.org/10.1371/journal.ppat.1002995
	Midgut Microbiota of the Malaria Mosquito Vector Anopheles gambiae and Interactions with Plasmodium falciparum Infection	Boissière A, Tchioffo MT, Bachar D, Abate L, Marie A, Nsango SE, et al. (2012)	http://dx.doi.org/10.1371/journal.ppat.1002742
	Vitamin D Inhibits Human Immunodeficiency Virus Type 1 and Mycobacterium tuberculosis Infection in Macrophages through the Induction of Autophagy	Campbell GR, Spector SA (2012)	http://dx.doi.org/10.1371/journal.ppat.1002689
	Leishmania Induces Survival, Proliferation and Elevated Cellular dNTP Levels in Human Monocytes Promoting Acceleration of HIV Co-Infection	Mock DJ, Hollenbaugh JA, Daddacha W, Overstreet MG, Lazarski CA, Fowell DJ, et al. (2012)	http://dx.doi.org/10.1371/journal.ppat.1002635
	Airborne Signals from a Wounded Leaf Facilitate Viral Spreading and Induce Antibacterial Resistance in Neighboring Plants	Dorokhov YL, Komarova TV, Petrunia IV, Frolova OY, Pozdyshev DV, Gleba YY (2012)	http://dx.doi.org/10.1371/journal.ppat.1002640
	The Relative Importance of Innate Immune Priming in Wolbachia-Mediated Dengue Interference	Rancès E, Ye YH, Woolfit M, McGraw EA, O'Neill SL (2012)	http://dx.doi.org/10.1371/journal.ppat.1002548
	Specialized Peptidoglycan Hydrolases Sculpt the Intra-bacterial Niche of Predatory Bdellovibrio and Increase Population Fitness	Lerner TR, Lovering AL, Bui NK, Uchida K, Aizawa S-I, Vollmer W, et al. (2012)	http://dx.doi.org/10.1371/journal.ppat.1002524
	Anti-filarial Activity of Antibiotic Therapy Is Due to Extensive Apoptosis after Wolbachia Depletion from Filarial Nematodes	Landmann F, Voronin D, Sullivan W, Taylor MJ (2011)	http://dx.doi.org/10.1371/journal.ppat.1002351
	Wolbachia Infections Are Virulent and Inhibit the Human Malaria Parasite Plasmodium Falciparum in Anopheles Gambiae	Hughes GL, Koga R, Xue P, Fukatsu T, Rasgon JL (2011)	http://dx.doi.org/10.1371/journal.ppat.1002043
	Metabolite Cross-Feeding Enhances Virulence in a Model Polymicrobial Infection	Ramsey MM, Rumbaugh KP, Whiteley M (2011)	http://dx.doi.org/10.1371/journal.ppat.1002012
	Blood Meal-Derived Heme Decreases ROS Levels in the Midgut of Aedes aegypti and Allows Proliferation of Intestinal Microbiota	Oliveira JHM, Gonçalves RLS, Lara FA, Dias FA, Gandara ACP, Menna-Barreto RFS, et al. (2011)	http://dx.doi.org/10.1371/journal.ppat.1001320
	Wolbachia Stimulates Immune Gene Expression and Inhibits Plasmodium Development in Anopheles gambiae	Kambris Z, Blagborough AM, Pinto SB, Blagrove MSC, Godfray HCJ, Sinden RE, et al. (2010)	http://dx.doi.org/10.1371/journal.ppat.1001143
	The Endosymbiotic Bacterium Wolbachia Induces Resistance to Dengue Virus in Aedes aegypti	Bian G, Xu Y, Lu P, Xie Y, Xi Z (2010)	http://dx.doi.org/10.1371/journal.ppat.1000833
	Like Will to Like: Abundances of Closely Related Species Can Predict Susceptibility to Intestinal Colonization by Pathogenic and Commensal Bacteria	Stecher B, Chaffron S, Käppeli R, Hapfelmeier S, Freedrich S, Weber TC, et al. (2010)	http://dx.doi.org/10.1371/journal.ppat.1000711
	Variation in Antiviral Protection Mediated by Different Wolbachia Strains in Drosophila simulans	Osborne SE, Leong YS, O'Neill SL, Johnson KN (2009)	http://dx.doi.org/10.1371/journal.ppat.1000656
	Anopheles gambiae PGRPLC-Mediated Defense against Bacteria Modulates Infections with Malaria Parasites	Meister S, Agianian B, Turlure F, Relógio A, Morlais I, Kafatos FC, et al. (2009)	http://dx.doi.org/10.1371/journal.ppat.1000542
	The Macaque Gut Microbiome in Health, Lentiviral Infection, and Chronic Enterocolitis	McKenna P, Hoffmann C, Minkah N, Aye PP, Lackner A, Liu Z, et al. (2008)	http://dx.doi.org/10.1371/journal.ppat.0040020
	Co-Circulation and Evolution of Polioviruses and Species C Enteroviruses in a District of Madagascar	Rakoto-Andrianarivelo M, Guillot S, Iber J, Balanant J, Blondel B, Riquet F, et al. (2007)	http://dx.doi.org/10.1371/journal.ppat.0030191
	Co-Infection Dynamics of a Major Food-Borne Zoonotic Pathogen in Chicken	Skånseng B, Trosvik P, Zimonja M, Johnsen G, Bjerrum L, Pedersen K, et al. (2007)	http://dx.doi.org/10.1371/journal.ppat.0030175
	Multiple Infections by the Anther Smut Pathogen Are Frequent and Involve Related Strains	López-Villavicencio M, Jonot O, Coantic A, Hood ME, Enjalbert J, Giraud T (2007)	http://dx.doi.org/10.1371/journal.ppat.0030176
	A Molecular Link between Malaria and Epstein–Barr Virus Reactivation	Chêne A, Donati D, Guerreiro-Cacais AO, Levitsky V, Chen Q, Falk KI, et al. (2007)	http://dx.doi.org/10.1371/journal.ppat.0030080
	Phylogenetic Relationships of the Wolbachia of Nematodes and Arthropods	Fenn K, Conlon C, Jones M, Quail MA, Holroyd NE, Parkhill J, et al. (2006)	http://dx.doi.org/10.1371/journal.ppat.0020094
	The Tripartite Associations between Bacteriophage, Wolbachia, and Arthropods	Bordenstein SR, Marshall ML, Fry AJ, Kim U, Wernegreen JJ (2006)	http://dx.doi.org/10.1371/journal.ppat.0020043
	The Role of Innate Immune Responses in the Outcome of Interspecies Competition for Colonization of Mucosal Surfaces	Lysenko ES, Ratner AJ, Nelson AL, Weiser JN (2005)	http://dx.doi.org/10.1371/journal.ppat.0010001
